# Supplementary material for: Clinical Impact of External Carotid Artery Remodeling Following Carotid Artery Stenting
Source: J Clin Med. 2025 Sep 22;14(18):6682. doi: 10.3390/jcm14186682 (PMC12470279; doi:10.3390/jcm14186682)
Supplement: Supplementary file 1 [file jcm-14-06682-s001.zip]

Archive with 1 entries (1 files):
- jcm-3865124-supplementary.pdf
